# Supplementary material for: Effects of LC-PUFA Supplementation in Patients with Phenylketonuria: A Systematic Review of Controlled Trials
Source: Nutrients. 2019 Jul 6;11(7):1537. doi: 10.3390/nu11071537 (PMC6682937; doi:10.3390/nu11071537)
Supplement: Supplementary file 1 [file nutrients-11-01537-s001.zip]

Archive with 2 entries (2 files):
- Supplemental figure 1.jpg
- Supplemental figure 2.jpg
